# Supplementary material for: Effects of Radiation-Induced Skin Injury on Hyaluronan Degradation and Its Underlying Mechanisms
Source: Molecules. 2023 Nov 6;28(21):7449. doi: 10.3390/molecules28217449 (PMC10647323; doi:10.3390/molecules28217449)
Supplement: Supplementary file 1 [file molecules-28-07449-s001.zip]

Archive with 15 entries (15 files):
- C57BL6J CD44.Tif
- C57BL6J GAPDH 4.Tif
- C57BL6J GAPDH4.jpg
- C57BL6J HAS2.Tif
- C57BL6J HYAL2.Tif
- C57BL6J mmp9.Tif
- CD44-membrane 3-original.Tif
- GAPDH-membrane 3-original.Tif
- GAPDH-membrane 4-original.Tif
- HAS2-membrane 2-12íó24íó48h-original.Tif
- HYAL2-membrane 4-original.Tif
- MMP2-membrane 3-original.Tif
- MMP9-membrane 2-original.Tif
- Table S1.pdf
- WB original image.pdf
